# Supplementary material for: Monoclonal Antibody-Based Colorimetric Lateral Flow Immunoassay for the Detection of Pyridaben in the Environment
Source: Biosensors (Basel). 2023 May 13;13(5):545. doi: 10.3390/bios13050545 (PMC10216005; doi:10.3390/bios13050545)
Supplement: Supplementary file 1 [file biosensors-13-00545-s001.zip]

Archive with 1 entries (1 files):
- biosensors-2382488-supplementary.pdf
